# Supplementary material for: Fabrication and Characterization of Novel Silk Fiber-Optic SERS Sensor with Uniform Assembly of Gold Nanoparticles
Source: Sensors (Basel). 2022 Nov 21;22(22):9012. doi: 10.3390/s22229012 (PMC9692301; doi:10.3390/s22229012)
Supplement: Supplementary file 1 [file sensors-22-09012-s001.zip]

Archive with 1 entries (1 files):
- sensors-1989278-supplementary.pdf
